# Supplementary material for: A glycolysis-related signature to improve the current treatment and prognostic evaluation for breast cancer
Source: PeerJ. 2024 Aug 5;12:e17861. doi: 10.7717/peerj.17861 (PMC11308995; doi:10.7717/peerj.17861)
Supplement: Supplemental Information 1 [file peerj-12-17861-s001.xlsx]

## Sheet: Sheet1
WB	PSCA	β-actin	PSCA/β-actin
siNC	165574	201446	0.821927
si1	45997	196784	0.233744
si2	62374	203604	0.30635
siNC	132274	192574	0.686874
si1	23674	189236	0.125103
si2	59214	199874	0.296257
siNC	170025	210063	0.8094
si1	20141	220145	0.0914897
si2	45981	210921	0.218001
Transwell	siNC	si1	si2
	244	200	88
	259	221	82
	237	187	76
Clonal formation assay	siNC	si1	si2
	311	200	105
	304	224	100
	297	230	109
Cell wound scratch assay	siNC	si1	si2
0h	1326654	1256698	1300691
	1320485	1302268	1360985
	1355061	1360207	1306957
24h	723365	1062541	1112002
	750152	1106625	1099526
	863369	1089965	1156254
36h	603362	706254	1011625
	610365	810065	1036604
	622065	789906	1103625
wound closuer 24h	0.454745	0.154498	0.145068
	0.431912	0.150233	0.19211
	0.362856	0.198677	0.115308
wound closuer 36h	0.5452	0.438008	0.22224
	0.537772	0.377958	0.238343
	0.540932	0.419275	0.155577
